# Supplementary material for: A live cell reporter of exosome secretion and uptake reveals pathfinding behavior of migrating cells
Source: Nat Commun. 2020 Apr 29;11:2092. doi: 10.1038/s41467-020-15747-2 (PMC7190671; doi:10.1038/s41467-020-15747-2)
Supplement: Supplementary file 12 — Source Data [file 41467_2020_15747_MOESM12_ESM.zip]

Archive with 9 entries (9 files):
- Source Data/Fig 1.xlsx
- Source Data/Fig 2.xlsx
- Source Data/Fig 3.xlsx
- Source Data/Fig 4.xlsx
- Source Data/Fig 5.xlsx
- Source Data/Fig 6.xlsx
- Source Data/Fig 7.xlsx
- Source Data/S.Fig 1.xlsx
- Source Data/S.Fig 5.xlsx
