# Supplementary material for: A live cell reporter of exosome secretion and uptake reveals pathfinding behavior of migrating cells
Source: Nat Commun. 2020 Apr 29;11:2092. doi: 10.1038/s41467-020-15747-2 (PMC7190671; doi:10.1038/s41467-020-15747-2)
Supplement: Supplementary file 12 — Source Data [file 41467_2020_15747_MOESM12_ESM.zip › Source Data/Fig 1.xlsx]

## Sheet: Fig 1c - EV size distribution
Size Distribution
	small EV			large EV
Size / nm	Number Particles / mL E+6			Number Particles / mL E+6
0	3			0
15	13			0
45	49			0
75	255			3
105	429			25
135	327			80
165	157			96
195	80			100
225	40			88
255	18			54
285	8			38
315	4			36
345	3			34
375	1			27
405	0			34
435	0			19
465	1			19
495	0			18
525	0			8
555	0			2
585	0			4
615	0			5
645	0			8
675	0			2
705	0			3
735	0			2
765	0			2
795	0			0
825	0			1
855	0			1
885	0			1
915	0			0
945	0			0
975	0			0

## Sheet: Fig 1d - WB
	CD63 blot
	Merged with a colorimetric image				Chemiluminescence only
									1. Total cell lysate - parental HT1080
									2. Total cell lysate - pHluo_M153R-CD-expressing HT1080
									3. large EV - parental HT1080
									4. large EV - pHluo_M153R-CD-expressing HT1080
									5. small EV - parental HT1080
									6. small EV - pHluo_M153R-CD-expressing HT1080
	GFP blot
	Merged with a colorimetric image				Chemiluminescence only
									1. Total cell lysate - parental HT1080
									2. Total cell lysate - pHluo_M153R-CD-expressing HT1080
									3. large EV - parental HT1080
									4. large EV - pHluo_M153R-CD-expressing HT1080
									5. small EV - parental HT1080
									6. small EV - pHluo_M153R-CD-expressing HT1080
	TSG101 blot
	Merged with a colorimetric image				Chemiluminescence only
									1. Total cell lysate - parental HT1080
									2. Total cell lysate - pHluo_M153R-CD-expressing HT1080
									3. large EV - parental HT1080
									4. large EV - pHluo_M153R-CD-expressing HT1080
									5. small EV - parental HT1080
									6. small EV - pHluo_M153R-CD-expressing HT1080
	GM130 and flotillin blots
	Merged with a colorimetric image				Chemiluminescence only
									1. Total cell lysate - parental HT1080
									2. Total cell lysate - pHluo_M153R-CD-expressing HT1080
									3. large EV - parental HT1080
									4. large EV - pHluo_M153R-CD-expressing HT1080
									5. small EV - parental HT1080
Membrane cut →									6. small EV - pHluo_M153R-CD-expressing HT1080
