# Supplementary material for: A live cell reporter of exosome secretion and uptake reveals pathfinding behavior of migrating cells
Source: Nat Commun. 2020 Apr 29;11:2092. doi: 10.1038/s41467-020-15747-2 (PMC7190671; doi:10.1038/s41467-020-15747-2)
Supplement: Supplementary file 12 — Source Data [file 41467_2020_15747_MOESM12_ESM.zip › Source Data/Fig 2.xlsx]

## Sheet: Fig 2a - small EV
Size Distribution
	Exo
Size / nm	Number Particles / mL E+6
	Exp 1	Exp 2	Exp 3
0	0	0	0
15	7	4	2
45	41	7	19
75	196	31	94
105	540	127	336
135	570	172	400
165	346	145	294
195	196	86	186
225	89	55	103
255	54	27	50
285	37	25	27
315	27	14	18
345	11	13	10
375	16	5	9
405	11	5	8
435	7	0	2
465	6	2	4
495	7	0	1
525	4	0	3
555	3	2	0
585	4	2	0
615	1	2	0
645	1	1	0
675	2	0	1
705	1	1	0
735	1	0	0
765	0	1	0
795	1	0	0
825	0	0	0
855	1	0	0
885	0	0	0
915	0	0	0
945	0	1	0
975	1	0	0

## Sheet: Fig 2b - large EV
Size Distribution
	Exo
Size / nm	Number Particles / mL E+6
	Exp 1	Exp 2	Exp 3
0	0	0	0
15	0	0	1
45	0	0	6
75	11	2	28
105	29	14	112
135	95	55	211
165	105	52	253
195	88	67	202
225	90	40	145
255	57	36	113
285	47	33	90
315	35	23	73
345	34	28	69
375	45	16	54
405	33	29	35
435	23	21	31
465	22	18	32
495	24	18	24
525	11	12	13
555	11	7	12
585	12	11	12
615	5	2	5
645	5	5	10
675	6	3	7
705	3	2	5
735	3	3	3
765	0	2	1
795	3	1	0
825	2	1	1
855	5	2	0
885	3	2	0
915	2	0	0
945	1	0	1
975	1	0	0

## Sheet: Fig 2c - WB
	CD63 blot
	Merged with a colorimetric image							Chemiluminescence only
														1. Total cell lysate
														2. Large EV
														3. Density gradient fraction 1
														4. Density gradient fraction 2
														5. Density gradient fraction 3
														6. Density gradient fraction 4
														7. Density gradient fraction 5
														8. Density gradient fraction 6
														9. Density gradient fraction 7
														10. Density gradient fraction 8
														11. Density gradient fraction 9
														12. Density gradient fraction 10
														13. Density gradient fraction 11
														14. Density gradient fraction 12
	GFP blot
	Merged with a colorimetric image							Chemiluminescence only
														1. Total cell lysate
														2. Large EV
														3. Density gradient fraction 1
														4. Density gradient fraction 2
														5. Density gradient fraction 3
														6. Density gradient fraction 4
														7. Density gradient fraction 5
														8. Density gradient fraction 6
														9. Density gradient fraction 7
														10. Density gradient fraction 8
														11. Density gradient fraction 9
														12. Density gradient fraction 10
														13. Density gradient fraction 11
														14. Density gradient fraction 12
	Flotillin blot
	Merged with a colorimetric image							Chemiluminescence only
														1. Total cell lysate
														2. Large EV
														3. Density gradient fraction 1
														4. Density gradient fraction 2
														5. Density gradient fraction 3
														6. Density gradient fraction 4
														7. Density gradient fraction 5
														8. Density gradient fraction 6
														9. Density gradient fraction 7
														10. Density gradient fraction 8
														11. Density gradient fraction 9
														12. Density gradient fraction 10
														13. Density gradient fraction 11
														14. Density gradient fraction 12
	HSP70 blot
	Merged with a colorimetric image							Chemiluminescence only
														1. Total cell lysate
														2. Large EV
														3. Density gradient fraction 1
														4. Density gradient fraction 2
														5. Density gradient fraction 3
														6. Density gradient fraction 4
														7. Density gradient fraction 5
														8. Density gradient fraction 6
														9. Density gradient fraction 7
														10. Density gradient fraction 8
														11. Density gradient fraction 9
														12. Density gradient fraction 10
														13. Density gradient fraction 11
														14. Density gradient fraction 12
	GM130
	Merged with a colorimetric image							Chemiluminescence only
														1. Total cell lysate
														2. Large EV
														3. Density gradient fraction 1
														4. Density gradient fraction 2
														5. Density gradient fraction 3
														6. Density gradient fraction 4
														7. Density gradient fraction 5
														8. Density gradient fraction 6
														9. Density gradient fraction 7
														10. Density gradient fraction 8
														11. Density gradient fraction 9
														12. Density gradient fraction 10
														13. Density gradient fraction 11
														14. Density gradient fraction 12

## Sheet: Fig 2d- WB
	b-actin and Rab27a blots
	Merged with a colorimetric image / long exposure
				1. Total cell lysate - scrambled control
				2. Total cell lysate - Rab27a-KD1
				3. Total cell lysate - Rab27a-KD2
b-actin blot
Membrane cut →
Rab27a blot
	Merged with a colorimetric image / short exposure
				1. Total cell lysate - scrambled control
				2. Total cell lysate - Rab27a-KD1
				3. Total cell lysate - Rab27a-KD2
b-actin blot
Membrane cut →
Rab27a blot

## Sheet: Fig 2e - Rab27a KD EV
small EV number
	Raw number				Total number (Raw No * volume)				Number /cell (Total No / cell No)				Number/cell/hour
	HT1080-pHLuo_M153R-CD63				HT1080-pHLuo_M153R-CD63				HT1080-pHLuo_M153R-CD63				HT1080-pHLuo_M153R-CD63
	Sc	R27a-KD1	R27a-KD2		Sc	R27a-KD1	R27a-KD2		Sc	R27a-KD1	R27a-KD2		Sc	R27a-KD1	R27a-KD2
Exp 1	150000000000	76000000000	78000000000		5010000000	5601200000	5.538e+09		150.18	76.0206	78.044		3.12875	1.58376	1.62592
Exp 2	210000000000	93000000000	75000000000		12474000000	6138000000	5422500000		210.088	92.9437	75.0208		4.37684	1.93633	1.56293
Exp 3	260000000000	130000000000	140000000000		15080000000	7150000000	7140000000		260.9	118.182	129.7		5.43541	2.46212	2.70209

## Sheet: Fig 2g - Threshold area
Quantitation of CD63 doposition
	Sc			R27a-KD1			R27a-KD2
	Image	% Area		Image	% Area		Image	% Area
Exp 1	1	1.822	Exp 1	1	0.016	Exp 1	1	0.513
	2	4.327		2	0.354		2	0.226
	3	3.06		3	0.158		3	0.348
	4	5.674		4	0.39		4	1.359
	5	1.206		5	0.221		5	0.249
	6	1.107		6	0.172		6	0.166
	7	3.408		7	1.652		7	0.213
	8	0.778		8	0.087		8	0.62
	9	0.665		9	0.253		9	0.697
	10	0.754		10	0.018		10	0.347
Exp 2	1	2.189	Exp 2	1	0.295	Exp 2	1	0.587
	2	1.187		2	0.101		2	0.784
	3	0.891		3	0.059		3	0.537
	4	0.963		4	0.46		4	0.446
	5	1.23		5	0.058		5	0.114
	6	2.237		6	0.082		6	0.369
	7	1.978		7	0.04		7	0.248
	8	2.85		8	0.123		8	1.412
	9	1.785		9	0.075		9	0.59
	10	1.495		10	0.153		10	0.469
	11	1.602		11	0.268		11	0.217
Exp 3	1	0.913	Exp 3	1	0.235	Exp 3	1	0.149
	2	1.814		2	0.437		2	0.118
	3	0.787		3	0.608		3	0.115
	4	1.848		4	0.33		4	1.069
	5	4.436		5	0.205		5	0.543
	6	1.27		6	0.182		6	0.069
	7	2.906		7	0.106		7	0.22
	8	2.235		8	0.316		8	0.165
	9	4.716		9	0.871		9	0.337
	10	1.451		10	0.755		10	0.723

## Sheet: Fig 2h - Integrated intensity
Quantitation of CD63 doposition
	Sc			R27a-KD1			R27a-KD2
	Image	Integrated Density		Image	Integrated Density		Image	Integrated Density
Exp 1	1	6393105	Exp 1	1	55590	Exp 1	1	1798770
	2	15184230		2	1242360		2	794325
	3	10738815		3	552840		3	1221450
	4	19914225		4	1370370		4	4767735
	5	4233510		5	776730		5	873375
	6	3886200		6	604095		6	581655
	7	11958480		7	5798190		7	748680
	8	2730285		8	304470		8	2175405
	9	2335035		9	887655		9	2447490
	10	2647665		10	62730		10	1217625
Exp 2	1	7680600	Exp 2	1	1034025	Exp 2	1	2058615
	2	4166445		2	352920		2	2750175
	3	3127065		3	206550		3	1885725
	4	3380790		4	1614660		4	1565445
	5	4318170		5	203235		5	401115
	6	7848900		6	287640		6	1293360
	7	6940080		7	140250		7	871845
	8	10000845		8	430950		8	4956690
	9	6265860		9	263415		9	2071875
	10	5247900		10	536010		10	1645515
	11	5621220		11	938910		11	762195
Exp 3	1	3205605	Exp 3	1	823905	Exp 3	1	521475
	2	6364545		2	1533315		2	415395
	3	2762415		3	2133840		3	403155
	4	6484905		4	1158210		4	3750285
	5	15566730		5	720375		5	1906125
	6	4455360		6	638520		6	241740
	7	10199235		7	372300		7	773670
	8	7845330		8	1110525		8	579360
	9	16552305		9	3057960		9	1183455
	10	5091330		10	2649960		10	2536230
