# Supplementary material for: A live cell reporter of exosome secretion and uptake reveals pathfinding behavior of migrating cells
Source: Nat Commun. 2020 Apr 29;11:2092. doi: 10.1038/s41467-020-15747-2 (PMC7190671; doi:10.1038/s41467-020-15747-2)
Supplement: Supplementary file 12 — Source Data [file 41467_2020_15747_MOESM12_ESM.zip › Source Data/Fig 3.xlsx]

## Sheet: Fig 3b - CD63 vs Alix
	Area CD63 over Alix (%)	Area Alix over CD63 (%)
Exp 1	37.3489	41.8886
	50.741	66.437
	43.428	66.1692
	24.5945	61.0322
	33.9054	42.0052
	42.1642	27.9472
	42.0505	69.366
Exp 2	85.2298	60.9592
	71.0777	55.2583
	94.8603	57.5823
	87.9577	46.5142
	85.9951	57.7845
	81.6029	64.6359
	73.8176	72.567
	80.5493	35.9313
Exp 3	9.07898	27.9677
	30.3033	41.2931
	28.4131	35.7133
	44.211	57.1409
	27.2868	41.8166
	13.9044	32.2745
	18.8558	50.0327
	15.9981	27.7155
	5.77017	6.73516
	13.8098	13.4235
	5.13479	4.61361
Exp 4	11.2743	21.2976
	18.5845	28.3249
	30.9913	30.7383
	16.7296	39.3312
	18.2567	15.174
	41.9025	50.8544
	29.4682	38.0028
	26.0812	39.1716
	8.58177	18.39
	9.95575	30.5123
	6.38681	31.6024
	15.9576	34.5748
	13.6868	27.2863

## Sheet: Fig 3b - CD63 vs TSG101
	Area CD63 over TSG101 (%)	Area TSG101 over CD63 (%)
Exp 1	0.632911	2.30769
	4.40529	14.2857
	12.7168	28.5344
	3.93013	38.5714
Exp 2	8.34151	8.23344
	13.169	13.3907
	18.6106	23.8292
	17.0998	20.1444
	24.9981	23.3749
	22.3972	26.9389
	12.0256	11.3538
	18.7529	15.2613
	22.8909	29.3947
	9.70365	16.856
	13.0308	18.6197
	23.7809	28.4146
	22.9039	15.57
	13.0993	9.01614
Exp 3	13.5902	22.2876
	4.83526	19.7668
	5.18723	13.2628
	3.23769	36.044
	10.9882	18.9185
	6.87521	26.3743
	3.89136	22.994
	14.672	17.7193
	15.7958	33.9233
	13.6771	16.5894
	18.9448	25.2954
