# Supplementary material for: A live cell reporter of exosome secretion and uptake reveals pathfinding behavior of migrating cells
Source: Nat Commun. 2020 Apr 29;11:2092. doi: 10.1038/s41467-020-15747-2 (PMC7190671; doi:10.1038/s41467-020-15747-2)
Supplement: Supplementary file 12 — Source Data [file 41467_2020_15747_MOESM12_ESM.zip › Source Data/Fig 4.xlsx]

## Sheet: Fig 4b - 2D migration
Experiment #	Movie #	Cell #	Angle between deposits and migration tracks	Radian	Converted index (1, on track; 0, 90 degree; -1, 180 degree) Cosign
Exp 1	1	1	0	0	1
		2	0	0	1
		3	0	0	1
		4	33.38	0.582591	0.83504
		5	109.72	1.91498	-0.337424
	2	1	31.8	0.555015	0.849893
		2	19.25	0.335976	0.944089
		3	44.62	0.778766	0.711781
		4	0	0	1
		5	0	0	1
	3	1	67.73	1.18211	0.378972
		2	79.1	1.38056	0.189095
		3	48.25	0.842121	0.665882
		4	38.77	0.676664	0.779666
		5	0	0	1
		6	0	0	1
		7	0	0	1
		8	0	0	1
		9	0	0	1
		10	0	0	1
	4	1	0	0	1
		2	0	0	1
		3	0	0	1
		4	55.4	0.966912	0.567844
	5	1	23.48	0.409803	0.917199
		2	18.2	0.31765	0.949972
		3	0	0	1
		4	0	0	1
		5	0	0	1
		6	0	0	1
	6	1	0	0	1
		2	0	0	1
		3	0	0	1
		4	0	0	1
		5	48.59	0.848055	0.661443
		6	35.53	0.620115	0.813811
		7	0	0	1
		8	0	0	1
		9	25.83	0.450819	0.900091
	7	1	49.23	0.859226	0.653024
		2	37.28	0.650659	0.795685
		3	0	0	1
		4	0	0	1
		5	0	0	1
		6	0	0	1
		7	0	0	1
		8	0	0	1
		9	180	3.14159	-1
	8	1	0	0	1
		2	0	0	1
		3	0	0	1
		4	0	0	1
	9	1	49.71	0.867603	0.646657
		2	72.91	1.27252	0.293874
		3	0	0	1
		4	0	0	1
		5	0	0	1
		6	0	0	1
		7	0	0	1
		8	0	0	1
	10	1	38.01	0.6634	0.787903
		2	52.3	0.912807	0.611527
		3	0	0	1
		4	0	0	1
		5	0	0	1
		6	0	0	1
		7	0	0	1
		8	0	0	1
		9	0	0	1
	11	1	0	0	1
		2	39.47	0.688881	0.771958
		3	0	0	1
	12	1	38.37	0.669683	0.784019
		2	30.64	0.534769	0.860386
		3	0	0	1
		4	0	0	1
		5	0	0	1
		6	0	0	1
		7	0	0	1
		8	0	0	1
	13	1	53.54	0.934449	0.594261
		2	87.56	1.52821	0.0425732
		3	0	0	1
		4	0	0	1
		5	0	0	1
		6	0	0	1
		7	0	0	1
		8	0	0	1
		9	0	0	1
		10	40.38	0.704764	0.761764
	14	1	42.49	0.74159	0.737395
		2	0	0	1
		3	0	0	1
		4	0	0	1
		5	36.37	0.634776	0.805204
	15	1	38.73	0.675966	0.780103
		2	78.31	1.36677	0.202616
		3	36.45	0.636173	0.804376
		4	0	0	1
		5	0	0	1
		6	0	0	1
		7	0	0	1
		8	0	0	1
		9	0	0	1
		10	0	0	1
		11	27.05	0.472112	0.89061
	16	1	20.34	0.355	0.937646
		2	0	0	1
		3	0	0	1
		4	0	0	1
		5	0	0	1
		6	67.21	1.17304	0.387355
		7	0	0	1
	17	1	58.32	1.01788	0.525175
		2	0	0	1
		3	0	0	1
		4	0	0	1
		5	0	0	1
		6	36.11	0.630238	0.807887
Exp 2	1	1	0	0	1
	2	1	54.14	0.944921	0.585807
		2	0	0	1
		3	0	0	1
		4	0	0	1
		5	0	0	1
		6	0	0	1
		7	0	0	1
	3	1	0	0	1
		2	0	0	1
		3	0	0	1
	4	1	63.18	1.1027	0.451189
		2	15.2	0.26529	0.965016
		3	23.6	0.411898	0.916363
		4	0	0	1
		5	0	0	1
		6	0	0	1
		7	0	0	1
		8	0	0	1
		9	0	0	1
	5	1	51.61	0.900764	0.621011
		2	51.36	0.896401	0.624425
		3	0	0	1
		4	0	0	1
		5	90	1.5708	6.12574e-17
		6	0	0	1
		7	0	0	1
Exp 3	1	1	0	0	1
		2	0	0	1
		3	0	0	1
		4	0	0	1
		5	57.96	1.01159	0.530511
	2	1	0	0	1
		2	0	0	1
		3	0	0	1
		4	0	0	1
		5	0	0	1
	3	1	0	0	1
		2	0	0	1
		3	0	0	1
		4	0	0	1
	4	1	76.73	1.33919	0.22954
		2	0	0	1
		3	0	0	1
		4	0	0	1
		5	33.98	0.593063	0.829233
		6	48.96	0.854513	0.656586
	5	1	0	0	1
		2	0	0	1
		3	0	0	1
		4	84.79	1.47986	0.0908064
	6	1	0	0	1
		2	0	0	1
		3	0	0	1
		4	0	0	1
		5	0	0	1
		6	0	0	1
	7	1	0	0	1
		2	0	0	1
		3	0	0	1
		4	0	0	1
Exp 4	1	1	0	0	1
		2	0	0	1
		3	0	0	1
	2	1	0	0	1
		2	0	0	1
		3	0	0	1

## Sheet: Fig 4d - 3D migration
Experiment #	Movie #	Cell #	Angle between deposits and migration tracks	Radian	Converted index (1, on track; 0, 90 degree; -1, 180 degree) Cosign
Exp 1	7	1	47.86	0.835315	0.670944
		2	42.02	0.733387	0.742911
		3	0	0	1
		4	0	0	1
		5	0	0	1
	8	1	0	0	1
		2	0	0	1
		3	0	0	1
		4	0	0	1
		5	0	0	1
	1	1	79.06	1.37986	0.189781
	2	1	30.11	0.525519	0.865064
		2	0	0	1
		3	28.88	0.504051	0.875633
		4	10.42	0.181863	0.983508
		5	0	0	1
		6	0	0	1
	3	1	0	0	1
	4	1	22.45	0.391826	0.924213
		2	0	0	1
	5	1	0	0	1
		2	0	0	1
		3	0	0	1
	6	1	0	0	1
		2	0	0	1
Exp 2	1	1	0	0	1
		2	0	0	1
		3	16	0.279253	0.961262
		4	13.25	0.231256	0.973379
		5	27.73	0.48398	0.88515
		6	0	0	1
		7	0	0	1
		8	0	0	1
		9	0	0	1
	2	1	0	0	1
		2	29.99	0.523424	0.866113
		3	0	0	1
		4	42.25	0.737402	0.740218
		5	0	0	1
		6	0	0	1
		7	0	0	1
		8	0	0	1
		9	0	0	1
	3	1	16	0.279253	0.961262
		2	0	0	1
		3	65.57	1.14441	0.413581
		4	35.7	0.623083	0.812084
		5	27.83	0.485725	0.884337
		6	0	0	1
		7	0	0	1
		8	0	0	1
		9	0	0	1
		10	0	0	1
		11	0	0	1
	4	1	0	0	1
		2	0	0	1
		3	0	0	1
		4	0	0	1
		5	0	0	1
		6	0	0	1
		7	70.85	1.23657	0.328042
	5	1	40.4	0.705113	0.761538
		2	43.17	0.753459	0.729327
		3	0	0	1
		4	0	0	1
		5	0	0	1
		6	0	0	1
		7	0	0	1
		8	0	0	1
		9	72.79	1.27043	0.295875
		10	0	0	1
	6	1	33.32	0.581544	0.835616
		2	61.59	1.07495	0.475778
		3	0	0	1
		4	0	0	1
		5	0	0	1
		6	0	0	1
		7	0	0	1
		8	48.58	0.847881	0.661574
		9	0	0	1
		10	84.1	1.46782	0.102793
	7	1	0	0	1
		2	0	0	1
		3	0	0	1
		4	56.39	0.984191	0.553537
		5	0	0	1
Exp 3	1	1	0	0	1
		2	0	0	1
		3	0	0	1
		4	0	0	1
		5	0	0	1
		6	0	0	1
		7	0	0	1
		8	10.14	0.176976	0.984381
	2	1	0	0	1
		2	0	0	1
		3	0	0	1
	3	1	41.93	0.731817	0.743962
		2	0	0	1
	4	1	0	0	1
		2	0	0	1
		3	0	0	1
		4	0	0	1
		5	0	0	1
	5	1	153.26	2.67489	-0.893057
		2	107.91	1.88338	-0.307523
		3	0	0	1
		4	75.91	1.32488	0.243446
	6	1	0	0	1
		2	0	0	1
		3	0	0	1
		4	0	0	1
		5	0	0	1
		6	0	0	1
		7	61.88	1.08001	0.47132
	7	1	33.86	0.590968	0.830401
		2	100.78	1.75894	-0.187038
		3	0	0	1
		4	0	0	1
		5	0	0	1
		6	0	0	1
		7	0	0	1
		8	0	0	1
	8	1	28.41	0.495848	0.879566
		2	0	0	1
		3	0	0	1
		4	0	0	1
		5	0	0	1
		6	0	0	1
		7	0	0	1
		8	97.46	1.701	-0.129834
	9	1	0	0	1
		2	0	0	1
		3	0	0	1
		4	0	0	1
		5	0	0	1
	10	1	28.6	0.499164	0.877983
		2	25.94	0.452738	0.899253
		3	0	0	1
		4	0	0	1
		5	0	0	1
		6	0	0	1
	11	1	12.6	0.219911	0.975917
		2	0	0	1
		3	0	0	1
		4	41.79	0.729373	0.745592
Exp 4	1	1	0	0	1
		2	0	0	1
		3	38	0.663225	0.788011
		4	44.08	0.769341	0.718369
		5	0	0	1
					1

## Sheet: Fig 4g - half-life
Time (min)	Chick 1	Chick 2	Chick 3	Chick 4	Chick 5	Chick 6	Chick 7
1	100	100	100	100	100	100	100
30	7.23441	62.8448	10.902	8.14186	1.42508	4.56291	52.5456
60	2.88426	27.2656	2.57706	1.87889	0.386808	1.07622	4.80307
120	3.27594	39.8345	1.28853	35.1091	0.413952	0.868525	5.4755
240	1.6307	0	8.61546	13.52	1.74403	0.56643	0.864553
