# Supplementary material for: A live cell reporter of exosome secretion and uptake reveals pathfinding behavior of migrating cells
Source: Nat Commun. 2020 Apr 29;11:2092. doi: 10.1038/s41467-020-15747-2 (PMC7190671; doi:10.1038/s41467-020-15747-2)
Supplement: Supplementary file 12 — Source Data [file 41467_2020_15747_MOESM12_ESM.zip › Source Data/Fig 5.xlsx]

## Sheet: Fig 5b - % Displacement length
Track Displacement Length
Exp #	Movie # & Cell #	Total number	Numer of >= 2um	Number of < 2um	Percent of >= 2um	Percent of < 2um
Exp 1	1-1	1219	102	1117	8.36751	91.6325
	2-1	636	73	563	11.478	88.522
	3-1	900	55	845	6.11111	93.8889
	3-2	800	49	751	6.125	93.875
	4-1	483	28	455	5.7971	94.2029
	5-1	2331	76	2255	3.2604	96.7396
	5-2	1335	144	1191	10.7865	89.2135
	6-1	1841	178	1663	9.66866	90.3313
	7-1	1734	136	1598	7.84314	92.1569
Exp 2	1-1	1249	281	968	22.498	77.502
	1-2	1919	483	1436	25.1694	74.8306
	2-1	2038	410	1628	20.1178	79.8822
	3-1	1392	264	1128	18.9655	81.0345
	4-1	1923	527	1396	27.4051	72.5949
	5-1	1140	204	936	17.8947	82.1053
Exp 3	1-1	2223	178	2045	8.0072	91.9928
	1-2	2273	302	1971	13.2864	86.7136
	2-1	1667	229	1438	13.7373	86.2627
	3-1	1342	168	1174	12.5186	87.4814
	4-1	3398	327	3071	9.62331	90.3767
Exp 4	1-1	1460	309	1151	21.1644	78.8356
	2-1	992	207	785	20.8669	79.1331
	3-1	1514	200	1314	13.21	86.79

## Sheet: Fig 5c - Total events
Track Displacement Length	Unit
Track Displacement Length
====================
5.04552	um
4.60356	um
4.5669	um
4.54935	um
4.43739	um
4.40096	um
4.34155	um
3.90901	um
3.7765	um
3.71832	um
3.60451	um
3.27579	um
3.23204	um
3.20803	um
3.18587	um
3.17111	um
3.04153	um
3.02343	um
3.01106	um
2.98848	um
2.9868	um
2.94651	um
2.91631	um
2.90151	um
2.87795	um
2.86788	um
2.85496	um
2.84751	um
2.82428	um
2.81709	um
2.77191	um
2.75579	um
2.73616	um
2.73392	um
2.7303	um
2.71985	um
2.70879	um
2.68658	um
2.68589	um
2.67579	um
2.61894	um
2.52111	um
2.49295	um
2.42913	um
2.41656	um
2.41553	um
2.40493	um
2.38984	um
2.38456	um
2.38359	um
2.38309	um
2.38019	um
2.34415	um
2.33987	um
2.33843	um
2.32541	um
2.30642	um
2.30273	um
2.29918	um
2.29906	um
2.29892	um
2.28714	um
2.26232	um
2.25768	um
2.25197	um
2.25081	um
2.24526	um
2.24138	um
2.21221	um
2.20335	um
2.19235	um
2.18015	um
2.17641	um
2.16832	um
2.16685	um
2.16578	um
2.15746	um
2.14605	um
2.13507	um
2.12929	um
2.10525	um
2.1042	um
2.09931	um
2.09557	um
2.08833	um
2.08276	um
2.07873	um
2.07859	um
2.06882	um
2.06823	um
2.06769	um
2.04865	um
2.0465	um
2.04412	um
2.03976	um
2.03666	um
2.02969	um
2.02539	um
2.02206	um
2.01788	um
2.01023	um
2.0027	um
1.99566	um
1.9933	um
1.99288	um
1.99278	um
1.98807	um
1.98641	um
1.985	um
1.98467	um
1.98407	um
1.98395	um
1.96181	um
1.9604	um
1.95433	um
1.95228	um
1.95138	um
1.94929	um
1.94743	um
1.9412	um
1.93559	um
1.93081	um
1.92687	um
1.92677	um
1.92391	um
1.91764	um
1.90655	um
1.90592	um
1.8996	um
1.87535	um
1.87382	um
1.86853	um
1.86323	um
1.85724	um
1.85049	um
1.83422	um
1.83401	um
1.8296	um
1.826	um
1.82137	um
1.81294	um
1.8103	um
1.80731	um
1.79404	um
1.78599	um
1.78367	um
1.77515	um
1.7696	um
1.76764	um
1.76026	um
1.75589	um
1.75519	um
1.75387	um
1.7503	um
1.74434	um
1.74326	um
1.73996	um
1.73863	um
1.73471	um
1.73056	um
1.72586	um
1.71905	um
1.71857	um
1.71756	um
1.70619	um
1.70108	um
1.6944	um
1.69242	um
1.67893	um
1.67633	um
1.67061	um
1.668	um
1.66546	um
1.66346	um
1.66258	um
1.66016	um
1.65934	um
1.64202	um
1.63772	um
1.63493	um
1.63412	um
1.62779	um
1.62728	um
1.62328	um
1.62113	um
1.61308	um
1.61233	um
1.61072	um
1.61044	um
1.61039	um
1.60771	um
1.60615	um
1.6036	um
1.60109	um
1.59881	um
1.59731	um
1.59696	um
1.59683	um
1.59596	um
1.59495	um
1.59337	um
1.59241	um
1.59175	um
1.57823	um
1.5749	um
1.57437	um
1.56945	um
1.56372	um
1.56156	um
1.55939	um
1.55746	um
1.55404	um
1.54344	um
1.54249	um
1.5418	um
1.5367	um
1.53263	um
1.52949	um
1.52256	um
1.51584	um
1.51571	um
1.51318	um
1.51156	um
1.51084	um
1.51047	um
1.50434	um
1.50342	um
1.5019	um
1.50164	um
1.5003	um
1.49969	um
1.49913	um
1.49577	um
1.48716	um
1.48372	um
1.48043	um
1.47712	um
1.47596	um
1.47013	um
1.46973	um
1.46552	um
1.46531	um
1.46448	um
1.46384	um
1.46336	um
1.46303	um
1.45607	um
1.45082	um
1.44661	um
1.446	um
1.43757	um
1.43121	um
1.42976	um
1.42925	um
1.42924	um
1.4285	um
1.42536	um
1.42516	um
1.42369	um
1.41332	um
1.4118	um
1.40863	um
1.40827	um
1.40714	um
1.407	um
1.40627	um
1.40625	um
1.4056	um
1.40407	um
1.40098	um
1.39972	um
1.39566	um
1.39507	um
1.39362	um
1.38755	um
1.38735	um
1.38188	um
1.3815	um
1.37869	um
1.37863	um
1.37755	um
1.37746	um
1.37359	um
1.37246	um
1.37087	um
1.3697	um
1.36947	um
1.36335	um
1.36135	um
1.35824	um
1.35607	um
1.35533	um
1.35399	um
1.34571	um
1.34423	um
1.34172	um
1.34103	um
1.3396	um
1.33717	um
1.33662	um
1.33549	um
1.33135	um
1.33008	um
1.32991	um
1.32571	um
1.32305	um
1.31641	um
1.31561	um
1.31401	um
1.31116	um
1.30584	um
1.30144	um
1.29713	um
1.29644	um
1.28474	um
1.28428	um
1.28182	um
1.28054	um
1.2772	um
1.27617	um
1.27527	um
1.27503	um
1.27473	um
1.27376	um
1.27075	um
1.269	um
1.26522	um
1.2633	um
1.2613	um
1.26094	um
1.26038	um
1.25657	um
1.25594	um
1.25592	um
1.25567	um
1.25414	um
1.25255	um
1.24922	um
1.24747	um
1.24592	um
1.24489	um
1.24449	um
1.23453	um
1.23332	um
1.23245	um
1.23173	um
1.2299	um
1.22926	um
1.22844	um
1.22248	um
1.22168	um
1.21622	um
1.21154	um
1.20774	um
1.20755	um
1.20131	um
1.19978	um
1.19966	um
1.19792	um
1.196	um
1.19553	um
1.19376	um
1.19307	um
1.1928	um
1.18715	um
1.18702	um
1.18669	um
1.18327	um
1.17864	um
1.17846	um
1.17803	um
1.17748	um
1.17617	um
1.1748	um
1.1745	um
1.17341	um
1.17179	um
1.17091	um
1.1661	um
1.16412	um
1.16354	um
1.16327	um
1.15966	um
1.15119	um
1.1506	um
1.14906	um
1.14815	um
1.14691	um
1.14658	um
1.14537	um
1.14322	um
1.14205	um
1.14201	um
1.14136	um
1.1406	um
1.13945	um
1.13463	um
1.13347	um
1.1331	um
1.13294	um
1.1325	um
1.1292	um
1.12917	um
1.12785	um
1.12704	um
1.12553	um
1.124	um
1.12358	um
1.11915	um
1.1183	um
1.11657	um
1.1124	um
1.11168	um
1.10978	um
1.10766	um
1.10404	um
1.10331	um
1.10053	um
1.09864	um
1.09573	um
1.0948	um
1.09406	um
1.09405	um
1.09355	um
1.09341	um
1.09147	um
1.0906	um
1.09039	um
1.08775	um
1.08756	um
1.08732	um
1.08349	um
1.08305	um
1.08056	um
1.08024	um
1.07873	um
1.077	um
1.07655	um
1.07276	um
1.07173	um
1.07126	um
1.07005	um
1.06889	um
1.06578	um
1.06479	um
1.0641	um
1.064	um
1.06395	um
1.06374	um
1.06288	um
1.06019	um
1.06002	um
1.05973	um
1.0588	um
1.05768	um
1.05134	um
1.04887	um
1.04666	um
1.0416	um
1.04149	um
1.04111	um
1.03916	um
1.0382	um
1.03529	um
1.03284	um
1.03119	um
1.03105	um
1.02939	um
1.02495	um
1.02362	um
1.02326	um
1.022	um
1.02163	um
1.02124	um
1.0182	um
1.01379	um
1.01367	um
1.01307	um
1.01073	um
1.01002	um
1.00641	um
1.00402	um
0.995513	um
0.979726	um
0.979132	um
0.97825	um
0.97562	um
0.971523	um
0.969243	um
0.968347	um
0.96773	um
0.966704	um
0.966217	um
0.963041	um
0.960986	um
0.960864	um
0.959813	um
0.957633	um
0.956987	um
0.956452	um
0.954314	um
0.953209	um
0.949448	um
0.947707	um
0.944962	um
0.942677	um
0.940811	um
0.933293	um
0.9327	um
0.93115	um
0.930038	um
0.929238	um
0.929121	um
0.928503	um
0.927739	um
0.925905	um
0.923046	um
0.922865	um
0.921299	um
0.919177	um
0.917765	um
0.915503	um
0.915345	um
0.915102	um
0.912831	um
0.912545	um
0.912423	um
0.911197	um
0.910621	um
0.910373	um
0.907986	um
0.907405	um
0.905216	um
0.904613	um
0.90435	um
0.904249	um
0.902617	um
0.902124	um
0.900127	um
0.899434	um
0.898755	um
0.897354	um
0.896607	um
0.895991	um
0.895366	um
0.893981	um
0.893515	um
0.893426	um
0.892078	um
0.891868	um
0.891352	um
0.890692	um
0.890458	um
0.890139	um
0.885947	um
0.885156	um
0.88446	um
0.884279	um
0.882778	um
0.880672	um
0.878928	um
0.877298	um
0.876562	um
0.87578	um
0.87512	um
0.873669	um
0.873461	um
0.872644	um
0.869864	um
0.867618	um
0.866295	um
0.86347	um
0.862922	um
0.861474	um
0.859668	um
0.859582	um
0.859517	um
0.859042	um
0.858094	um
0.856731	um
0.856628	um
0.854742	um
0.853554	um
0.852987	um
0.851145	um
0.850481	um
0.849258	um
0.847682	um
0.843961	um
0.842811	um
0.842559	um
0.841818	um
0.841589	um
0.841137	um
0.837979	um
0.836645	um
0.836547	um
0.836346	um
0.834365	um
0.834014	um
0.832428	um
0.829442	um
0.828838	um
0.828824	um
0.826606	um
0.826273	um
0.825816	um
0.824355	um
0.821823	um
0.821327	um
0.820476	um
0.820235	um
0.820092	um
0.817143	um
0.817019	um
0.816144	um
0.815958	um
0.814951	um
0.814552	um
0.814259	um
0.813253	um
0.812673	um
0.812083	um
0.810859	um
0.81046	um
0.80891	um
0.806857	um
0.806506	um
0.805507	um
0.803885	um
0.803127	um
0.803079	um
0.800557	um
0.799482	um
0.798868	um
0.797608	um
0.797068	um
0.795824	um
0.794278	um
0.793113	um
0.792448	um
0.788269	um
0.785635	um
0.785122	um
0.784556	um
0.784238	um
0.78201	um
0.779311	um
0.774345	um
0.772267	um
0.770536	um
0.769798	um
0.769144	um
0.768797	um
0.768024	um
0.767538	um
0.766503	um
0.764828	um
0.763954	um
0.763732	um
0.758457	um
0.75829	um
0.756798	um
0.75514	um
0.754331	um
0.752856	um
0.749214	um
0.749082	um
0.745956	um
0.745608	um
0.745354	um
0.744423	um
0.743662	um
0.743392	um
0.741432	um
0.739413	um
0.739141	um
0.739095	um
0.73732	um
0.737154	um
0.735982	um
0.735897	um
0.735395	um
0.73494	um
0.733903	um
0.733715	um
0.733489	um
0.731889	um
0.729459	um
0.729197	um
0.728863	um
0.728618	um
0.725578	um
0.725175	um
0.723811	um
0.723464	um
0.722693	um
0.721756	um
0.715109	um
0.712637	um
0.712133	um
0.709879	um
0.709313	um
0.709296	um
0.707128	um
0.704236	um
0.703148	um
0.701752	um
0.701547	um
0.701147	um
0.697635	um
0.69763	um
0.696948	um
0.695069	um
0.693648	um
0.692373	um
0.692125	um
0.691665	um
0.691606	um
0.691196	um
0.687646	um
0.687403	um
0.687125	um
0.686559	um
0.685797	um
0.684645	um
0.684632	um
0.681319	um
0.681297	um
0.681233	um
0.68104	um
0.679126	um
0.679085	um
0.678342	um
0.676899	um
0.675923	um
0.674125	um
0.67318	um
0.670846	um
0.670806	um
0.666303	um
0.66475	um
0.664698	um
0.662458	um
0.659826	um
0.659113	um
0.657886	um
0.656668	um
0.656629	um
0.654658	um
0.652706	um
0.651623	um
0.650933	um
0.649856	um
0.648182	um
0.647126	um
0.646853	um
0.643985	um
0.64341	um
0.642958	um
0.642685	um
0.64246	um
0.640692	um
0.639854	um
0.639267	um
0.638917	um
0.637474	um
0.631351	um
0.628828	um
0.626332	um
0.625464	um
0.622347	um
0.621284	um
0.620943	um
0.6193	um
0.618635	um
0.618154	um
0.61695	um
0.615707	um
0.613647	um
0.613592	um
0.612411	um
0.61157	um
0.609833	um
0.609795	um
0.609635	um
0.609141	um
0.608785	um
0.607132	um
0.606536	um
0.605749	um
0.605472	um
0.605154	um
0.603793	um
0.601293	um
0.600081	um
0.598005	um
0.59759	um
0.597451	um
0.596603	um
0.594627	um
0.593307	um
0.592667	um
0.591684	um
0.585406	um
0.582146	um
0.582094	um
0.581871	um
0.581302	um
0.581072	um
0.580965	um
0.579669	um
0.57822	um
0.57739	um
0.576745	um
0.575945	um
0.573441	um
0.569755	um
0.56901	um
0.568856	um
0.568846	um
0.566153	um
0.565733	um
0.565433	um
0.56495	um
0.563767	um
0.559445	um
0.559067	um
0.558749	um
0.558108	um
0.557774	um
0.55517	um
0.554704	um
0.554667	um
0.553395	um
0.553226	um
0.55264	um
0.550906	um
0.550177	um
0.548829	um
0.548443	um
0.545762	um
0.544782	um
0.544474	um
0.544399	um
0.543037	um
0.542916	um
0.541773	um
0.541706	um
0.539492	um
0.539434	um
0.538018	um
0.53785	um
0.53465	um
0.534315	um
0.534142	um
0.534017	um
0.532249	um
0.532015	um
0.531953	um
0.531783	um
0.530086	um
0.528677	um
0.527782	um
0.526903	um
0.526408	um
0.524875	um
0.522774	um
0.520315	um
0.520126	um
0.51706	um
0.515699	um
0.514404	um
0.51221	um
0.511223	um
0.510868	um
0.510572	um
0.510512	um
0.510422	um
0.508966	um
0.508942	um
0.508117	um
0.508053	um
0.507535	um
0.507069	um
0.5062	um
0.506173	um
0.505402	um
0.503854	um
0.501511	um
0.501269	um
0.499806	um
0.499592	um
0.49923	um
0.498897	um
0.49871	um
0.497121	um
0.49544	um
0.492797	um
0.490598	um
0.490215	um
0.490036	um
0.490025	um
0.489604	um
0.489119	um
0.488645	um
0.488618	um
0.487519	um
0.487322	um
0.484743	um
0.484584	um
0.482707	um
0.47991	um
0.479825	um
0.478576	um
0.478159	um
0.476953	um
0.476818	um
0.475481	um
0.474807	um
0.473841	um
0.473487	um
0.472172	um
0.472172	um
0.471873	um
0.469866	um
0.469743	um
0.468339	um
0.466144	um
0.463324	um
0.463085	um
0.462946	um
0.462236	um
0.461696	um
0.461449	um
0.461012	um
0.460875	um
0.460536	um
0.460226	um
0.45763	um
0.45675	um
0.454827	um
0.454562	um
0.453914	um
0.453496	um
0.453243	um
0.450364	um
0.448742	um
0.448253	um
0.448131	um
0.447378	um
0.44601	um
0.445473	um
0.442628	um
0.441463	um
0.440761	um
0.440371	um
0.440045	um
0.43915	um
0.43848	um
0.437999	um
0.434133	um
0.434003	um
0.432889	um
0.432339	um
0.431952	um
0.430652	um
0.430201	um
0.429536	um
0.428874	um
0.427938	um
0.427456	um
0.426775	um
0.424267	um
0.423842	um
0.420942	um
0.420617	um
0.4197	um
0.419237	um
0.417332	um
0.417051	um
0.416769	um
0.416583	um
0.415461	um
0.414388	um
0.414362	um
0.413722	um
0.410616	um
0.410043	um
0.40901	um
0.408207	um
0.408105	um
0.405963	um
0.405328	um
0.405296	um
0.405127	um
0.404599	um
0.404042	um
0.400434	um
0.399045	um
0.398602	um
0.397402	um
0.396855	um
0.396731	um
0.396497	um
0.393188	um
0.387766	um
0.387753	um
0.386924	um
0.386706	um
0.384219	um
0.384052	um
0.383067	um
0.380476	um
0.379741	um
0.377728	um
0.377622	um
0.377277	um
0.377044	um
0.37481	um
0.373539	um
0.372644	um
0.372587	um
0.371022	um
0.369737	um
0.368792	um
0.368582	um
0.367647	um
0.366759	um
0.363295	um
0.362263	um
0.36146	um
0.357776	um
0.357092	um
0.356642	um
0.35237	um
0.350677	um
0.349229	um
0.347918	um
0.346488	um
0.346282	um
0.344062	um
0.34186	um
0.341491	um
0.339736	um
0.339178	um
0.336502	um
0.335384	um
0.33181	um
0.331753	um
0.329352	um
0.328203	um
0.32653	um
0.325759	um
0.325236	um
0.324242	um
0.324047	um
0.322894	um
0.322596	um
0.321449	um
0.320807	um
0.320525	um
0.319575	um
0.318818	um
0.318641	um
0.318165	um
0.317194	um
0.315723	um
0.315153	um
0.314859	um
0.313747	um
0.312357	um
0.312265	um
0.311279	um
0.309828	um
0.308367	um
0.302135	um
0.300776	um
0.300491	um
0.298848	um
0.295042	um
0.293327	um
0.292144	um
0.291209	um
0.290077	um
0.283772	um
0.283488	um
0.283466	um
0.283446	um
0.276269	um
0.275628	um
0.275063	um
0.27411	um
0.272389	um
0.270873	um
0.270714	um
0.269775	um
0.267935	um
0.266242	um
0.264201	um
0.263788	um
0.260938	um
0.260573	um
0.259157	um
0.257574	um
0.255949	um
0.254698	um
0.250743	um
0.248877	um
0.246536	um
0.245661	um
0.245543	um
0.244434	um
0.244148	um
0.242069	um
0.239535	um
0.238753	um
0.237237	um
0.233999	um
0.232717	um
0.22891	um
0.225457	um
0.224572	um
0.223622	um
0.222881	um
0.218944	um
0.218617	um
0.218418	um
0.218366	um
0.216145	um
0.213153	um
0.212645	um
0.212491	um
0.212155	um
0.212065	um
0.211953	um
0.209026	um
0.208329	um
0.207448	um
0.207031	um
0.199728	um
0.19903	um
0.197683	um
0.195481	um
0.191885	um
0.191469	um
0.189413	um
0.189252	um
0.18811	um
0.185323	um
0.182654	um
0.175878	um
0.174626	um
0.174196	um
0.174023	um
0.173602	um
0.172175	um
0.171097	um
0.17009	um
0.166727	um
0.163692	um
0.16334	um
0.162465	um
0.161547	um
0.157263	um
0.155872	um
0.154306	um
0.149654	um
0.149513	um
0.149261	um
0.148155	um
0.144838	um
0.13983	um
0.139409	um
0.139379	um
0.13932	um
0.138269	um
0.137408	um
0.137234	um
0.137098	um
0.134981	um
0.134966	um
0.133907	um
0.133872	um
0.130513	um
0.130456	um
0.130158	um
0.129703	um
0.128106	um
0.126264	um
0.123388	um
0.122659	um
0.122176	um
0.120466	um
0.115639	um
0.113723	um
0.112373	um
0.112268	um
0.110871	um
0.107491	um
0.103415	um
0.103202	um
0.102607	um
0.101753	um
0.0871883	um
0.085799	um
0.0777825	um
0.0717242	um
0.0706208	um
0.0649474	um
0.0488672	um
0.0477243	um
0.0474035	um
0.0413579	um
0.0374961	um
0.0371383	um
0.0294197	um
0.0254656	um
0.0246473	um
5.26561	um
5.14263	um
4.5629	um
4.07145	um
4.06297	um
3.82748	um
3.57878	um
3.48166	um
3.32558	um
3.17028	um
3.13839	um
3.12488	um
3.12315	um
3.11422	um
3.09673	um
3.09391	um
3.07971	um
3.07335	um
3.06831	um
3.05051	um
2.93132	um
2.92717	um
2.91187	um
2.85844	um
2.8547	um
2.82944	um
2.78696	um
2.72706	um
2.71791	um
2.7018	um
2.64155	um
2.60551	um
2.58352	um
2.55715	um
2.53859	um
2.5099	um
2.49041	um
2.45173	um
2.44784	um
2.41704	um
2.4093	um
2.37293	um
2.35885	um
2.35687	um
2.35206	um
2.32914	um
2.32655	um
2.318	um
2.31215	um
2.25416	um
2.23702	um
2.22748	um
2.20395	um
2.19617	um
2.18977	um
2.14228	um
2.14081	um
2.13666	um
2.13414	um
2.12267	um
2.12122	um
2.12043	um
2.07944	um
2.06814	um
2.06814	um
2.06693	um
2.04981	um
2.03206	um
2.03168	um
2.01335	um
2.01267	um
2.00733	um
2.00645	um
1.9896	um
1.9721	um
1.97206	um
1.96763	um
1.95442	um
1.95397	um
1.94844	um
1.93951	um
1.93253	um
1.93063	um
1.92995	um
1.92549	um
1.92279	um
1.91744	um
1.91707	um
1.91575	um
1.91321	um
1.8965	um
1.89042	um
1.88925	um
1.88766	um
1.88474	um
1.878	um
1.86962	um
1.8585	um
1.83429	um
1.82709	um
1.82671	um
1.81322	um
1.81081	um
1.79766	um
1.78087	um
1.77729	um
1.77207	um
1.75879	um
1.75611	um
1.74676	um
1.73887	um
1.73741	um
1.71689	um
1.71642	um
1.70303	um
1.69682	um
1.68279	um
1.67923	um
1.66957	um
1.66809	um
1.66265	um
1.65921	um
1.65739	um
1.65143	um
1.61	um
1.6025	um
1.59953	um
1.59901	um
1.57661	um
1.56097	um
1.55859	um
1.55855	um
1.55575	um
1.55287	um
1.52537	um
1.52254	um
1.50895	um
1.50464	um
1.50078	um
1.49964	um
1.49895	um
1.49828	um
1.49618	um
1.49573	um
1.49421	um
1.49083	um
1.47701	um
1.47285	um
1.47102	um
1.44585	um
1.44447	um
1.44029	um
1.43945	um
1.42514	um
1.4188	um
1.41061	um
1.40828	um
1.40618	um
1.40448	um
1.40195	um
1.39794	um
1.39533	um
1.38859	um
1.3775	um
1.37157	um
1.37109	um
1.36747	um
1.36698	um
1.36689	um
1.36572	um
1.36201	um
1.36004	um
1.35831	um
1.34587	um
1.34304	um
1.33718	um
1.33626	um
1.33559	um
1.32554	um
1.32088	um
1.32024	um
1.31776	um
1.31755	um
1.31679	um
1.31309	um
1.31022	um
1.30788	um
1.30608	um
1.30486	um
1.30315	um
1.30216	um
1.29573	um
1.28937	um
1.28213	um
1.28194	um
1.27824	um
1.278	um
1.27001	um
1.2671	um
1.2663	um
1.26175	um
1.25655	um
1.2537	um
1.25304	um
1.24894	um
1.24446	um
1.24206	um
1.24154	um
1.24136	um
1.24089	um
1.23928	um
1.23831	um
1.23615	um
1.23158	um
1.22577	um
1.21689	um
1.21527	um
1.20772	um
1.20649	um
1.20599	um
1.20584	um
1.19972	um
1.19902	um
1.19839	um
1.19732	um
1.19256	um
1.18731	um
1.18234	um
1.17776	um
1.16864	um
1.16185	um
1.16017	um
1.15171	um
1.15033	um
1.1462	um
1.1437	um
1.12272	um
1.11912	um
1.11777	um
1.10838	um
1.10815	um
1.1046	um
1.10429	um
1.1042	um
1.09728	um
1.08671	um
1.08663	um
1.08364	um
1.08195	um
1.0813	um
1.0793	um
1.07715	um
1.07409	um
1.07261	um
1.06381	um
1.05872	um
1.05739	um
1.0568	um
1.04728	um
1.04687	um
1.04637	um
1.04492	um
1.03762	um
1.03576	um
1.03508	um
1.03477	um
1.03392	um
1.03068	um
1.0294	um
1.0268	um
1.02539	um
1.02403	um
1.0235	um
1.02043	um
1.00927	um
1.0073	um
1.00623	um
1.00576	um
1.00574	um
0.997406	um
0.997399	um
0.994711	um
0.994618	um
0.993059	um
0.990503	um
0.989626	um
0.988207	um
0.987371	um
0.983455	um
0.982996	um
0.977376	um
0.977175	um
0.976006	um
0.974267	um
0.966387	um
0.962223	um
0.961391	um
0.960806	um
0.957084	um
0.956649	um
0.956179	um
0.955646	um
0.955627	um
0.954881	um
0.953703	um
0.948735	um
0.947439	um
0.946764	um
0.946677	um
0.940629	um
0.93726	um
0.936522	um
0.932189	um
0.929385	um
0.92241	um
0.918455	um
0.917284	um
0.916742	um
0.910321	um
0.907895	um
0.906445	um
0.901693	um
0.90064	um
0.898316	um
0.89741	um
0.894873	um
0.893507	um
0.889659	um
0.888966	um
0.888359	um
0.887873	um
0.88053	um
0.876648	um
0.876042	um
0.873525	um
0.873318	um
0.87242	um
0.869299	um
0.86796	um
0.863651	um
0.861428	um
0.860026	um
0.859484	um
0.855481	um
0.852177	um
0.8471	um
0.843519	um
0.840998	um
0.838142	um
0.837896	um
0.836574	um
0.836397	um
0.833007	um
0.827303	um
0.824689	um
0.823978	um
0.823916	um
0.815917	um
0.809922	um
0.809126	um
0.80539	um
0.796514	um
0.790447	um
0.788363	um
0.785272	um
0.781594	um
0.780871	um
0.779307	um
0.777595	um
0.775426	um
0.76998	um
0.769956	um
0.769776	um
0.7694	um
0.765462	um
0.765427	um
0.76348	um
0.761945	um
0.760049	um
0.75854	um
0.756026	um
0.755394	um
0.748507	um
0.747693	um
0.747167	um
0.746779	um
0.744835	um
0.741795	um
0.73632	um
0.732019	um
0.730847	um
0.730253	um
0.729106	um
0.727407	um
0.726373	um
0.726303	um
0.720477	um
0.720445	um
0.719384	um
0.718564	um
0.717056	um
0.715174	um
0.714734	um
0.714159	um
0.712084	um
0.711646	um
0.709788	um
0.706124	um
0.70474	um
0.704238	um
0.703472	um
0.702767	um
0.701261	um
0.699294	um
0.699236	um
0.694915	um
0.694574	um
0.694398	um
0.694211	um
0.693494	um
0.693243	um
0.691988	um
0.688962	um
0.67627	um
0.675599	um
0.672899	um
0.672062	um
0.669524	um
0.667735	um
0.663707	um
0.663502	um
0.662766	um
0.661063	um
0.656028	um
0.654286	um
0.652394	um
0.650391	um
0.644801	um
0.644236	um
0.643238	um
0.641101	um
0.638675	um
0.635315	um
0.634293	um
0.628977	um
0.627832	um
0.616619	um
0.616246	um
0.611674	um
0.611331	um
0.607334	um
0.597736	um
0.597216	um
0.593393	um
0.592829	um
0.590497	um
0.589734	um
0.588359	um
0.587036	um
0.586553	um
0.580037	um
0.577013	um
0.570811	um
0.570729	um
0.568842	um
0.567509	um
0.567504	um
0.567214	um
0.56285	um
0.562744	um
0.558161	um
0.556467	um
0.551409	um
0.549176	um
0.549105	um
0.547266	um
0.54574	um
0.542591	um
0.534579	um
0.533443	um
0.529468	um
0.526193	um
0.524312	um
0.523163	um
0.519812	um
0.517372	um
0.516593	um
0.514924	um
0.513126	um
0.510125	um
0.508691	um
0.502954	um
0.502851	um
0.495959	um
0.488906	um
0.477574	um
0.477239	um
0.477055	um
0.475964	um
0.475454	um
0.473382	um
0.473331	um
0.472709	um
0.472574	um
0.458667	um
0.456417	um
0.456283	um
0.456068	um
0.452584	um
0.450291	um
0.445253	um
0.442733	um
0.442267	um
0.440424	um
0.438933	um
0.437012	um
0.434951	um
0.431895	um
0.430735	um
0.429528	um
0.428618	um
0.419854	um
0.419632	um
0.418138	um
0.417521	um
0.412669	um
0.410841	um
0.409673	um
0.40921	um
0.409025	um
0.408805	um
0.406717	um
0.401206	um
0.400615	um
0.396773	um
0.395521	um
0.391611	um
0.390566	um
0.389585	um
0.388598	um
0.387661	um
0.380138	um
0.374766	um
0.36475	um
0.361087	um
0.361005	um
0.359479	um
0.35909	um
0.357659	um
0.355791	um
0.354207	um
0.353322	um
0.346098	um
0.345307	um
0.340096	um
0.339406	um
0.337504	um
0.332982	um
0.327294	um
0.326582	um
0.32363	um
0.323152	um
0.321981	um
0.320772	um
0.315423	um
0.313359	um
0.309582	um
0.307305	um
0.306493	um
0.305939	um
0.304303	um
0.300218	um
0.296599	um
0.289254	um
0.289182	um
0.284063	um
0.280122	um
0.276234	um
0.274478	um
0.273678	um
0.272784	um
0.269745	um
0.268675	um
0.266895	um
0.266206	um
0.266203	um
0.260264	um
0.258876	um
0.258068	um
0.253735	um
0.250863	um
0.250838	um
0.248134	um
0.247562	um
0.240702	um
0.237749	um
0.234872	um
0.229136	um
0.228441	um
0.226994	um
0.226701	um
0.226199	um
0.222212	um
0.221452	um
0.215567	um
0.213463	um
0.209026	um
0.206127	um
0.20586	um
0.195533	um
0.195152	um
0.194564	um
0.189657	um
0.188282	um
0.179393	um
0.160767	um
0.159694	um
0.158808	um
0.154168	um
0.150238	um
0.15022	um
0.148553	um
0.146281	um
0.139092	um
0.137178	um
0.121919	um
0.115843	um
0.115421	um
0.102169	um
0.096745	um
0.08959	um
0.0889275	um
0.0836177	um
0.0799724	um
0.0582366	um
0.0331456	um
5.16734	um
4.1396	um
4.07974	um
3.86359	um
3.48008	um
3.4553	um
3.33825	um
3.2929	um
3.27302	um
3.05309	um
2.87763	um
2.86626	um
2.8567	um
2.84503	um
2.80353	um
2.6502	um
2.63795	um
2.58841	um
2.57673	um
2.54691	um
2.54301	um
2.499	um
2.49032	um
2.48384	um
2.47929	um
2.41765	um
2.40971	um
2.34989	um
2.34099	um
2.33637	um
2.32931	um
2.32434	um
2.31051	um
2.28901	um
2.26809	um
2.25156	um
2.23305	um
2.22938	um
2.19171	um
2.17642	um
2.17488	um
2.17464	um
2.17082	um
2.17023	um
2.14869	um
2.11972	um
2.11318	um
2.10377	um
2.07887	um
2.07289	um
2.07225	um
2.05997	um
2.05979	um
2.0447	um
2.02919	um
1.98409	um
1.98388	um
1.96026	um
1.95552	um
1.95512	um
1.94858	um
1.92769	um
1.91318	um
1.91305	um
1.89618	um
1.86765	um
1.85799	um
1.85549	um
1.85244	um
1.84066	um
1.83719	um
1.82938	um
1.82179	um
1.81379	um
1.8088	um
1.79889	um
1.76903	um
1.75777	um
1.75213	um
1.74807	um
1.7264	um
1.72323	um
1.71691	um
1.71602	um
1.71388	um
1.71259	um
1.70278	um
1.70234	um
1.6892	um
1.68624	um
1.68621	um
1.68017	um
1.66626	um
1.66165	um
1.65935	um
1.62598	um
1.62545	um
1.62059	um
1.60405	um
1.6014	um
1.59888	um
1.59361	um
1.58488	um
1.57986	um
1.54327	um
1.54128	um
1.53556	um
1.53552	um
1.53483	um
1.52962	um
1.52473	um
1.51499	um
1.50244	um
1.49616	um
1.48475	um
1.48109	um
1.47106	um
1.46535	um
1.46184	um
1.45609	um
1.45315	um
1.44518	um
1.43877	um
1.43497	um
1.43497	um
1.43136	um
1.42617	um
1.42182	um
1.42088	um
1.41948	um
1.41403	um
1.41336	um
1.37893	um
1.37368	um
1.36546	um
1.36372	um
1.36068	um
1.35675	um
1.3566	um
1.35557	um
1.35282	um
1.35064	um
[truncated: 32,055 more rows]
