# Supplementary material for: A live cell reporter of exosome secretion and uptake reveals pathfinding behavior of migrating cells
Source: Nat Commun. 2020 Apr 29;11:2092. doi: 10.1038/s41467-020-15747-2 (PMC7190671; doi:10.1038/s41467-020-15747-2)
Supplement: Supplementary file 12 — Source Data [file 41467_2020_15747_MOESM12_ESM.zip › Source Data/Fig 6.xlsx]

## Sheet: Fig 6b - LAMP1 coloc
		Single	Dual-tagged
Exp #	Image #	%LAMP1 pHluo+	%LAMP1 Double+	%LAMP1 mScarlet+	%LAMP1 pHluo+
Exp 1	1	56.09	40.44	65.45	40.92
	2	60.34	35.03	38.59	44.62
	3	52.59	66.62	72.91	70.47
	4	37.23	50.28	60.61	55.74
	5	41.4	53.34	63.51	55.56
	6	49.51	52.03	57.52	58.59
	7	79	65.78	76	69.7
	8	42.1	71.99	87.56	73.06
	9	57.45	74.74	81.26	78.15
	10	42.57	28.26	44.52	31.51
Exp 2	1	47.25	51.9	62.19	55.91
	2	53.94	52.58	57.97	58.47
	3	68.29	59.84	68.53	63.08
	4	51.32	49.2	57.82	50.71
	5	70.53	43.13	44.73	56.61
	6	44.71	62.56	69.79	67.02
	7	56.49	84.23	88.86	87.55
	8	56.1
	9	51.69
Exp 3	1	72.2	47.1	61.58	49.24
	2	72.01	55.45	75.82	57.54
	3	58.16	65.85	79.06	68.66
	4	47.69	65.91	72.83	74.37
	5	67.22	70.84	73.91	81.52
	6	53.47	55.65	62.19	65.09
	7	52	65.33	81.75	70.17
	8	59.34
	9	50.72

## Sheet: Fig 6d - Rab7 coloc
		Parental	Dual-tagged
Exp #	Image #	%Rab7 CD63+	%Rab7 Double+	%Rab7 mScarlet+	%Rab7 pHluo+
Exp 1	1	56.31	38.46	41.58	40.19
	2	57.01	42.03	44.44	51
	3	40.41	64.05	71.16	65.67
	4	38.49	48.3	53.95	50.51
	5	49.38	40.1	52.86	43.33
	6	43.13	62.77	78.03	64.59
	7	53.39	57.29	65.84	60.09
Exp 2	1	43.47	25.87	32.64	27.07
	2	69.34	66.96	69.89	70.2
	3	48.72	58.36	71.46	59.4
	4	59.67	65.74	76.59	67.22
	5	65.61	54.38	63.9	55.05
	6	80.29	65.89	73.55	70.91
	7		46.69	55.06	48.36
Exp 3	1	49.67	45.29	50.44	47.25
	2	59.01	53.89	62.73	55.6
	3	58.56	47.55	56.5	49.37
	4	85.45	50.08	59.22	54.41
	5	60.15	49.97	54.16	62.62
	6	38.38	27.85	29.18	35.37
	7	44.92	57.1	65.99	59.07
Exp 4	1	41.32
	2	41.37
	3	37.23
	4	32.28
	5	38.85
	6	39.65
	7	58.07

## Sheet: Fig 6f - CD63 coloc
Exp #	Image #	%Dual-CD63 CD63+	%mScarlet-CD63 CD63+	%pHluo_M153R-CD63 CD63+
Exp 1	1	81.23	78.65	76.37
	2	80.28	75.52	69.52
	3	88.94	83.81	83.21
	4	90.02	84.95	88.28
	5	91.48	86.82	84.3
	6	93.25	91.06	87.4
	7	88.02	85.25	83.24
	8	92.39	90.41	88.81
	9	88.95	86.51	79.93
	10	90.95	88.94	83.29
	11	90.35	86.49	85.28
	12	87.18	84.78	75.68
Exp 2	1	85.38	81.84	77.02
	2	83.79	79.39	75.07
	3	88.22	85.63	82.68
	4	86.72	83.24	83.47
	5	92.99	90.87	85.27
	6	87.06	83.88	83.72
	7	87.49	84.05	83.32
	8	90.55	88.36	78.09
	9	71.22	68.66	59.43
	10	80.24	77.85	70.37
	11	86.25	84.45	74.9
Exp 3	1	82.01	80.85	70.94
	2	77.03	72.71	62.77
	3	82	73.72	76.1
	4	66.78	62.12	61.35
	5	96.47	93.6	90.89
	6	88.05	88.16	79.49
	7	86.28	81.93	80.65
	8	95.78	90.16	92.47
	9	94.62	93.15	90.56
	10	83.15	82.16	74.02
	11	86.45	79.35	82.38

## Sheet: Fig 6g - pHluo_M153R-mScarlet
Exp #	Image #	% of pHluo_M153R mScarlet+
Exp 1	1	87.56
	2	81.08
	3	88.05
	4	96.35
	5	86.4
	6	88.17
	7	90.39
	8	88.1
	9	83.41
	10	84.88
	11	90.14
	12	79.05
Exp 2	1	85.41
	2	83.75
	3	85.05
	4	93.96
	5	81.86
	6	92.94
	7	90.5
	8	78.22
	9	77.43
	10	80.6
	11	77.62
Exp 3	1	70.98
	2	69.86
	3	88.97
	4	90.24
	5	81.25
	6	72.44
	7	87.2
	8	89.33
	9	86.19
	10	78.41
	11	92.05
