# Supplementary material for: A live cell reporter of exosome secretion and uptake reveals pathfinding behavior of migrating cells
Source: Nat Commun. 2020 Apr 29;11:2092. doi: 10.1038/s41467-020-15747-2 (PMC7190671; doi:10.1038/s41467-020-15747-2)
Supplement: Supplementary file 12 — Source Data [file 41467_2020_15747_MOESM12_ESM.zip › Source Data/Fig 7.xlsx]

## Sheet: Fig 7 c and d
Exp #	Movie #	Cell #	Uptake event #	From contact to uptake (min)	Acidification (min)
Exp 1	1	1	1	10	9
			2	3	7
			3	11	8
			4	3	8
			5	1	7
			6	1	7
			7	4	11
			8	7	5
	2	2	1	8	8
			2	1	5
			3	35	4
			4	3	4
			5	7	7
			6	6	5
			7	7	4
			8	11	4
			9	16	7
			10	5	9
			11	10	5
			12	1	7
			13	1	8
			14	1	8
			15	12	5
			16	7	7
			17	7	8
			18	1	9
Exp 2	1	1	1	5	3
Exp 3	1	1	1	19	6
			2	15	7
			3	14	6
			4	5	5
			5	8	3
			6	8	5
			7	16	31
			8	2	7
			9	4	7
			10	7	11
			11	4	17
			12	2	7
			13	3	4
			14	2	6
			15	6	10
			16	6	15
			17	6	6
Exp 4	1	1	1	9	5
		2	1	9	5
		3	1	21	6
Exp 5	1	1	1	18	3
			2	20	4
			3	1	7
			4	5	5
		2	1	5	4
			2	3	3
			3	3	10
		3	1	9	5
			2	1	3
			3	2	8
			4	5	8
