# Supplementary material for: A live cell reporter of exosome secretion and uptake reveals pathfinding behavior of migrating cells
Source: Nat Commun. 2020 Apr 29;11:2092. doi: 10.1038/s41467-020-15747-2 (PMC7190671; doi:10.1038/s41467-020-15747-2)
Supplement: Supplementary file 12 — Source Data [file 41467_2020_15747_MOESM12_ESM.zip › Source Data/S.Fig 1.xlsx]

## Sheet: S.Fig 1a - EV number
	Raw Number						Total Number (Raw No * volume)						Number/cell (Total No / cell No)						Number/cell/hour
	large EV			small EV			large EV			small EV			large EV			small EV			large EV			small EV
	HT1080 Parental	pHluo_M153R-CD63		HT1080 Parental	pHluo_M153R-CD63		Parental	pHLuo-CD63		Parental	pHLuo-CD63		Parental	pHLuo-CD63		Parental	pHLuo-CD63		Parental	pHLuo-CD63		Parental	pHLuo-CD63
Exp 1	12000000000	13000000000		110000000000	210000000000		2964000000	4420000000		27170000000	71400000000		120	130		1100	2100		2.5	2.70833		22.9167	43.75
Exp 2	20000000000	32000000000		160000000000	250000000000		4380000000	8608000000		35040000000	6.725e+10		200	320		1600	2500		4.16667	6.66667		33.3333	52.0833
Exp 3	40000000000	39000000000		160000000000	240000000000		1.112e+10	8892000000		4.448e+10	54720000000		400	390		1600	2400		8.33333	8.125		33.3333	50

## Sheet: S.Fig 1b - WB
	GFP blot
	Merged with a colorimetric image				Chemiluminescence only
								1. Parental HT1080 lysate
								2. pcDNA-pHluorin-CD63-transfected HT1080 lysate 1 day after transfection
								3. pcDNA-pHluorin_M153R-CD63-transfected HT1080 lysate 1 day after transfection
								4. pcDNA-pHluorin-CD63-transfected HT1080 lysate 2 days after transfection
								5. pcDNA-pHluorin_M153R-CD63-transfected HT1080 lysate 2 days after transfection
	CD63 blot
	Merged with a colorimetric image				Chemiluminescence only
								1. Parental HT1080 lysate
								2. pcDNA-pHluorin-CD63-transfected HT1080 lysate 1 day after transfection
								3. pcDNA-pHluorin_M153R-CD63-transfected HT1080 lysate 1 day after transfection
								4. pcDNA-pHluorin-CD63-transfected HT1080 lysate 2 days after transfection
								5. pcDNA-pHluorin_M153R-CD63-transfected HT1080 lysate 2 days after transfection
	b-actin blot
	Merged with a colorimetric image				Chemiluminescence only
								1. Parental HT1080 lysate
								2. pcDNA-pHluorin-CD63-transfected HT1080 lysate 1 day after transfection
								3. pcDNA-pHluorin_M153R-CD63-transfected HT1080 lysate 1 day after transfection
								4. pcDNA-pHluorin-CD63-transfected HT1080 lysate 2 days after transfection
								5. pcDNA-pHluorin_M153R-CD63-transfected HT1080 lysate 2 days after transfection
