# Supplementary material for: A live cell reporter of exosome secretion and uptake reveals pathfinding behavior of migrating cells
Source: Nat Commun. 2020 Apr 29;11:2092. doi: 10.1038/s41467-020-15747-2 (PMC7190671; doi:10.1038/s41467-020-15747-2)
Supplement: Supplementary file 12 — Source Data [file 41467_2020_15747_MOESM12_ESM.zip › Source Data/S.Fig 5.xlsx]

## Sheet: S.Fig 4e - WB
	CD63 blot
	Merged with a colorimetric image							Chemiluminescence only
														1. Total cell lysate
														2. Large EV
														3. Density gradient fraction 1
														4. Density gradient fraction 2
														5. Density gradient fraction 3
														6. Density gradient fraction 4
														7. Density gradient fraction 5
														8. Density gradient fraction 6
														9. Density gradient fraction 7
														10. Density gradient fraction 8
														11. Density gradient fraction 9
														12. Density gradient fraction 10
														13. Density gradient fraction 11
														14. Density gradient fraction 12
	GFP blot
	Merged with a colorimetric image							Chemiluminescence only
														1. Total cell lysate
														2. Large EV
														3. Density gradient fraction 1
														4. Density gradient fraction 2
														5. Density gradient fraction 3
														6. Density gradient fraction 4
														7. Density gradient fraction 5
														8. Density gradient fraction 6
														9. Density gradient fraction 7
														10. Density gradient fraction 8
														11. Density gradient fraction 9
														12. Density gradient fraction 10
														13. Density gradient fraction 11
														14. Density gradient fraction 12
	Flotillin blot
	Merged with a colorimetric image							Chemiluminescence only
														1. Total cell lysate
														2. Large EV
														3. Density gradient fraction 1
														4. Density gradient fraction 2
														5. Density gradient fraction 3
														6. Density gradient fraction 4
														7. Density gradient fraction 5
														8. Density gradient fraction 6
														9. Density gradient fraction 7
														10. Density gradient fraction 8
														11. Density gradient fraction 9
														12. Density gradient fraction 10
														13. Density gradient fraction 11
														14. Density gradient fraction 12
	HSP70 blot
	Merged with a colorimetric image							Chemiluminescence only
														1. Total cell lysate
														2. Large EV
														3. Density gradient fraction 1
														4. Density gradient fraction 2
														5. Density gradient fraction 3
														6. Density gradient fraction 4
														7. Density gradient fraction 5
														8. Density gradient fraction 6
														9. Density gradient fraction 7
														10. Density gradient fraction 8
														11. Density gradient fraction 9
														12. Density gradient fraction 10
														13. Density gradient fraction 11
														14. Density gradient fraction 12
	GM130
	Merged with a colorimetric image							Chemiluminescence only
														1. Total cell lysate
														2. Large EV
														3. Density gradient fraction 1
														4. Density gradient fraction 2
														5. Density gradient fraction 3
														6. Density gradient fraction 4
														7. Density gradient fraction 5
														8. Density gradient fraction 6
														9. Density gradient fraction 7
														10. Density gradient fraction 8
														11. Density gradient fraction 9
														12. Density gradient fraction 10
														13. Density gradient fraction 11
														14. Density gradient fraction 12
